# Supplementary material for: Ubiquitin-Specific Peptidase 8 Modulates Cell Proliferation and Induces Cell Cycle Arrest and Apoptosis in Breast Cancer by Stabilizing Estrogen Receptor Alpha
Source: J Oncol. 2023 Jan 4;2023:8483325. doi: 10.1155/2023/8483325 (PMC9839415; doi:10.1155/2023/8483325)
Supplement: Supplementary Materials — Table S1: primer sequence used for qRT-PCR. Table S2: list of primary antibodies. Table S3: list of secondary antibodies. Figure S1: knockdown efficiency of USP8. [file 8483325.f1.zip]

Archive with 6 entries (6 files):
- FigS1-1.pdf
- FigS1-2.pdf
- Figure S1_original layout for reference (1).pdf
- Supplementary Table S1 Primer sequence used for qRT.docx
- Supplementary Table S2 List of primary antibodies.docx
- Supplementary Table S3 List of secondary antibodies.docx
